# Supplementary material for: Plant Functional Group Removal Shifts Soil Nematode Community and Decreases Soil Particulate Organic Carbon in an Alpine Meadow
Source: Plants (Basel). 2025 Dec 6;14(24):3728. doi: 10.3390/plants14243728 (PMC12737263; doi:10.3390/plants14243728)
Supplement: Supplementary file 1 [file plants-14-03728-s001.zip]

Archive with 1 entries (1 files):
- plants-3995461-supplementary.pdf
